# Supplementary material for: Structure and dynamics of endogenous cardiac troponin complex in human heart tissue captured by native nanoproteomics
Source: Nat Commun. 2023 Dec 18;14:8400. doi: 10.1038/s41467-023-43321-z (PMC10728164; doi:10.1038/s41467-023-43321-z)
Supplement: Supplementary file 6 — Source Data [file 41467_2023_43321_MOESM6_ESM.xlsx]

## Sheet: Supplementary Figure 1
Figure S1. Optimization of native elution buffer solution for cTn enrichment with NP-Pep.

## Sheet: Supplementary Figure 2
Figure S2. Inter-batch enrichment of cTn by NP-Pep.

## Sheet: Supplementary Figure 3a
Figure S3a. SDS-PAGE demonstrates successful enrichment of cTn complex subunits; cTnT (~35 kDa), cTnI (~24 kDa), and TnC (~18 kDa).

## Sheet: Supplementary Figure 5
Figure S5. Reproducibility of the NP-Pep enrichment capturing cTn subunits in human heart tissues using RPLC-MS/MS.
		cTnT								cTnI									TnC
			LM (total intensity)	EM (total intensity)							LM (total intensity)	EM (total intensity)								LM (total intensity)	EM (total intensity)
		YG66	113536	1210672		0.5	113536			YG66	429334	2505954		0.5	429334				YG66	103020	1789618		0.5	103020
		YG54	166289	1402855		0.5	166289			YG54	495838	2388119		0.5	495838				YG54	126875	1641118		0.5	126875
		YG53	212899	1494207		0.5	212899			YG53	663282	2151736		0.5	663282				YG53	230957	2051048		0.5	230957
						1	1210672							1	2505954								1	1789618
		Avg.	164241	1.36924e+06		1	1402855			Avg.	529485	2348603		1	2388119				Avg.	153617	1.82726e+06		1	1641118
		Std. Dev	49713.1	144725		1	1494207			Std. Dev	120549	180385		1	2151736				Std. Dev	68031.9	207541		1	2051048
		SEM	28701.9	83556.9						SEM	69598.8	104145							SEM	39278.2	119824
	t-Test: Paired Two Sample for Means									t-Test: Paired Two Sample for Means									t-Test: Paired Two Sample for Means
		Variable 1	Variable 2								Variable 1	Variable 2								Variable 1	Variable 2
	Mean	164241	1.36924e+06							Mean	529485	2348603							Mean	153617	1.82726e+06
	Variance	2.4714e+09	2.09453e+10							Variance	1.4532e+10	32538733573							Variance	4.62833e+09	4.30734e+10
	Observations	3	3							Observations	3	3							Observations	3	3
	Pearson Correlation	0.986117								Pearson Correlation	-0.998582								Pearson Correlation	0.856627
	Hypothesized Mean Difference	0								Hypothesized Mean Difference	0								Hypothesized Mean Difference	0
	df	2								df	2								df	2
	t Stat	-21.728								t Stat	-10.4737								t Stat	-18.9053
	P(T<=t) one-tail	0.00105573								P(T<=t) one-tail	0.00449659								P(T<=t) one-tail	0.00139311
	t Critical one-tail	2.91999								t Critical one-tail	2.91999								t Critical one-tail	2.91999
	P(T<=t) two-tail	0.00211147								P(T<=t) two-tail	0.00899318								P(T<=t) two-tail	0.00278623
	t Critical two-tail	4.30265								t Critical two-tail	4.30265								t Critical two-tail	4.30265

## Sheet: Supplementary Figure 11
		Figure S11. Relative proportion of Ca2+ bound in each TnC binding domain.
			Sample 1			m/z	z	I	Res.		Ca total				1 Ca	2 Ca	3 Ca
					0 Ca	2305.11	8+	14289698	70193					Sample 1	0.176618	0.603161	0.137431				0.5	0.176618
					1 Ca	2309.85	8+	30484084	77609		0.176618			Sample 2	0.119939	0.567306	0.21758				0.5	0.119939
					2 Ca	2314.59	8+	104105184	85044		0.603161			Sample 3	0.177054	0.491466	0.087708				0.55	0.177054
					3 Ca	2319.46	8+	23720454	78925		0.137431										1	0.603161
							SUM	172599420						avg.	0.15787	0.553978	0.147573				1	0.567306
														std. dev	0.0328497	0.0570275	0.0655271				1	0.491466
			Sample 2			m/z	z	I	Res.		Ca total			SEM	0.0189658	0.0329249	0.0378321				1.5	0.137431
					0 Ca	2305.08	8+	12433930	80468												1.5	0.21758
					1 Ca	2309.82	8+	15669217	88311		0.119939										1.5	0.087708
					2 Ca	2314.56	8+	74114488	84625		0.567306
					3 Ca	2319.3	8+	28425210	80678		0.21758
							SUM	130642845
			Sample 3			m/z	z	I	Res.		Ca total
					0 Ca	2305.1	8+	41618072	88017
					1 Ca	2309.85	8+	30227516	72228		0.177054
					2 Ca	2314.59	8+	83905752	81794		0.491466
					3 Ca	2319.34	8+	14973978	82770		0.087708
							SUM	170725318

## Sheet: Supplementary Figure 17
Figure S17. Plot of CCS value as a function of charge state by native TIMS-MS.
	Charge State	CCS
TnC	6	1417.9
	7	1694.9
	8	1830.2
cTn(I-C)	13	3107.2
	14	3352.6
	15	3590.2
cTn(I-T-C)	18	4176.4
	19	4419.1
	20	4659
	21	4885.6
